# Supplementary material for: Fibroblast Growth Factor 23 Stimulates Cardiac Fibroblast Activity through Phospholipase C-Mediated Calcium Signaling
Source: Int J Mol Sci. 2021 Dec 23;23(1):166. doi: 10.3390/ijms23010166 (PMC8745152; doi:10.3390/ijms23010166)
Supplement: Supplementary file 1 [file ijms-23-00166-s001.zip]

Archive with 1 entries (1 files):
- ijms-1447056-supplementary.pdf
